# Supplementary material for: Differences in thinking flexibility between novices and experts based on eye tracking
Source: PLoS One. 2022 Jun 30;17(6):e0269363. doi: 10.1371/journal.pone.0269363 (PMC9246232; doi:10.1371/journal.pone.0269363)
Supplement: S1 File — (XLSX) [file pone.0269363.s001.xlsx]

## Sheet: Think-aloud
Participant	Start	End	Coding	Thinking mode	Sentence
Participant1	00:03:05	00:04:10	S1	Intuitive thinking, reverse thinking	Previously, it was designed as a single rope according to the intuition in life. Now, I want to make a simple modification by association, and adapt the single rope into multiple ropes. (Intuitive thinking and reverse thinking)
	00:04:15	00:05:17	S2	Imaginal thinking, divergent thinking	According to the shape and arrangement of the rope, a horizontally woven handbag is designed, and I want to design a longitudinally extending rope. (Imaginal thinking and divergent thinking)
	00:07:05	00:07:50	S3	Associative thinking, logical thinking	According to the design of this serrated handbag that conforms to the shape of a human hand, I thought that the supporting cup can also be designed in such a serrated shape, which is also convenient for folding. (Associative thinking and logical thinking)
	00:09:02	00:09:48	S4	reverse thinking, associative thinking	I think in real life, many cup lids are designed to add a groove to the lid, which is similar to the mouth of a milk tea cup. It is also possible to design a protruding thing, which is similar to a nipple, a handle and the like (reverse thinking, associative thinking)
	00:09:51	00:10:12	S5	divergent thinking, associative thinking	Divergent the form of the groove. Maybe it can be put on the handbag, but it is penetrating and allows the hand to pass through
	00:10:54	00:11:30	S6	logical thinking, divergent thinking	Reasoning from the design of the nipple to get the sucking way of drinking water, such as a straw
	00:12:03	00:13:10	S7	image thinking, intuitive thinking	From this shape of the folded cup, I suddenly thought of another folding way, that is, the way the knob is folded
	00:13:15	00:14:10	S8	logical thinking, convergent thinking	Using cotton cloth for thermal insulation, a physical thermal insulation method, also made me think of similar solutions, such as adding a thermal insulation sleeve outside the cup
	00:15:05	00:15:35	S9	intuitive thinking, associative thinking	I came up with a novel way of drinking water, which is a new water polo I used to see for athletes. The outer film will automatically degrade when placed in the mouth, which is also an environmentally friendly way of using a degradable material
	00:18:32	00:20:11	S10	divergent thinking，associative thinking	Now I think about the solution of the cup body. I want to open my mind and think about his cup lid design
	00:21:05	00:23:32	S11	associative thinking, divergent thinking	From the folded cup, I think of whether the lid can be folded
	00:24:28	00:27:21	S12	intuitive thinking, associative thinking	I think that in normal life, besides drinking directly and drinking through straws, we will use spoons to hold water to drink
	00:30:01	00:32:33	S13	intuitive thinking, divergent thinking	I have a bold idea to drink water by external infusion
	00:32:54	00:33:02	S14	logical thinking, associative thinking	The previous solution was to keep warm by heating the environment, so I thought about what to use for environmental heating. The answer is that heating materials are used to heat the environment
Participant2	00:02:05	00:04:32	S1	image thinking, logical thinking	There is a kind of handbag with one rope, naturally there are also handbags with two ropes
	00:04:54	00:05:17	S2	associative thinking, image thinking	According to the two parallel ropes designed before, I think that I can design another crossed handbag
	00:07:05	00:08:43	S3	associative thinking, logical thinking	According to the previously designed one-sided opening lid, I want to design another lid that can be opened on both sides
	00:09:12	00:09:48	S4	Associative thinking, logical thinking	According to the previously designed way of opening the cup lid directly up and down with buttons, I think that the cup lid can also be opened in another way, that is, by rotating.
	00:09:51	00:10:12	S5	Associative thinking, logical thinking	From the way of pressing the lid up and down from the front, I thought of the way of opening it obliquely upward.
	00:13:15	00:14:10	S6	logical thinking, divergent thinking	According to the previous design with a leak on one side of the lid of the cup, I reasoned to get another way of drinking water, such as a straw
	00:15:05	00:15:35	S7	image thinking, associative thinking, logical thinking	Previously, there was a handbag designed to tighten to both sides, which made me think of the shape of squeezing from the middle. Squeezing into an hourglass-like shape can also reduce the volume
	00:18:32	00:20:11	S8	associative thinking, logical thinking	I am inspired by the twist of the cup lid. I think the cup body can be rotated like this, and at the same time, the volume can be reduced
	00:21:05	00:23:32	S9	divergent thinking, image thinking	I think it's a good way to design the leak nozzle on the side of the cup lid before. If you change the position and shape, it will be quite interesting. Then design a nipple-shaped bulge in the middle of the lid of the cup
	00:24:28	00:27:21	S10	intuitive thinking, associative thinking	I want to follow the previous idea that the lid of the cup is raised, and think about other similar forms. Oh, yes, add a fixed straw, which can achieve the same effect
	00:28:05	00:32:12	S11	reverse thinking and intuitive thinking	The heat preservation method can adopt the inner container from the inside, change the way of thinking, and add a protective sleeve from the outside to achieve the heat preservation effect
	00:34:28	00:35:12	S12	associative thinking, intuitive thinking	The way that the cup body and the lid are completely separated reminds me of the modular design, which can also be a way of environmental protection
Participant3	00:03:05	00:05:10	S1	logical thinking, image thinking	This kind of handbag can be further designed to be detachable
	00:07:05	00:07:50	S2	associative thinking, divergent thinking	Then, I came up with the idea of designing the backpack into a wraparound form from the wraparound handbag
	00:09:02	00:09:48	S3	logical thinking, intuitive thinking	Naturally, this backpack also belongs to a kind of thermal insulation
	00:09:51	00:10:12	S4	logical thinking, associative thinking, intuitive thinking	From the way of drinking through a straw, I think that some water cups have a straw fixed on the lid. When they don't drink, they will be pressed down, and then pulled up when they drink
	00:12:03	00:13:10	S5	associative thinking, intuitive thinking	The way that the lid of the cup serves as a small water cup is also a way to drink water
	00:13:15	00:14:10	S6	associative thinking, reverse thinking	The insulation method with a layer of insulation sleeve on the outside reminds me of an unusual design. If the whole cup is also a software, it will be more convenient to fold and compress
	00:15:05	00:15:35	S7	associative thinking, reverse thinking	From another angle of the solution of software, you can also directly use hard pressing to compress the cup
	00:18:32	00:20:11	S8	associative thinking and intuitive thinking	Add a little creativity from the way of drinking water directly from the mouth in front, and add a separate bottle mouth at the mouth of the cup, which is similar to the drinking mouth of a milk tea cup
	00:21:05	00:23:32	S9	logical thinking, associative thinking	This software can also be a new way of environmental protection, using biodegradable bioplastics
	00:24:28	00:27:21	S10	associative thinking, divergent thinking	The way of pressing the lid of the cup with a straw also reminds me of a device for directly pressing
	00:29:05	00:32:02	S11	intuitive thinking, associative thinking	The solution to thermal insulation is metal thermal insulation, but I thought of a rubber material, which will be more environmentally friendly than metal
	00:34:28	00:35:01	S12	intuitive thinking, divergent thinking	Paper is a kind of environmental protection material, which is more reductive. Bamboo is also an environmental protection material
Participant4	00:02:05	00:02:32	S1	intuitive thinking, divergent thinking	There are cloth handbags and leather handbags
	00:03:01	00:04:32	S2	associative thinking, divergent thinking	From the handbag made of cloth, it also made me think of the ways in which cloth can be woven
	00:04:54	00:05:17	S3	associative thinking, image thinking	From the way the thread of the cup lid rotates, it reminds me that the cup body can also be compressed by this jagged shape
	00:07:05	00:08:43	S4	associative thinking, intuitive thinking	The way that the lid serves as a small water cup also solves a way of drinking water
	00:09:12	00:09:48	S5	associative thinking, intuitive thinking	The way of standing and drinking water with one hand reminds me that there are also situations when I need to drink water during exercise
	00:09:51	00:10:12	S6	associative thinking, intuitive thinking	The situation of drinking water during exercise reminds me that there seems to be a way of cyclists drink water with one hand
	00:10:15	00:11:10	S7	associative thinking, intuitive thinking	From the way of drinking water while standing, I also thought of the way of drinking water while lying down
	00:11:15	00:12:12	S8	associative thinking, divergent thinking	From the insulation method of foam box, I think of using cotton fabric for insulation
	00:13:15	00:14:10	S9	associative thinking, logical thinking	I think from the insulation of cotton products that cotton can also be used as a renewable and degradable environmental protection material
	00:15:05	00:15:35	S10	associative thinking, intuitive thinking	In daily life, many cup lids are pulled out directly, and the material is mostly rubber
	00:18:32	00:20:11	S11	associative thinking, divergent thinking	I want to jump out of the limited thinking of designing a cup. A long time ago, the only way to keep warm was to take fire to generate heat
	00:21:05	00:23:32	S12	associative thinking, intuitive thinking	Environmentally friendly materials also have green leaves, water droplets, etc.
Participant5	00:03:05	00:05:10	S1	associative thinking, intuitive thinking	I want to add a newly learned design element-semi-package
	00:07:05	00:07:50	S2	associative thinking, intuitive thinking	A suitcase that I recently used reminds me of the way of stretching up and down, and it uses a switch to control the stretching of the handbag. I think this way can also be used in the design of water cups
	00:09:02	00:09:48	S3	associative thinking, logical thinking, divergent thinking	This telescopic way can also be used on the cup lid. It seems that there is such a design now. After pressing, the cup lid will pop up, and after pressing again, the cup lid will be retracted
	00:09:51	00:10:12	S4	associative thinking, intuitive thinking	Think about the cup lids that are widely used in the market at present. It seems that most of them are designed with straws
	00:12:03	00:13:10	S5	logical thinking, intuitive thinking	This habitual way is one of the ways of drinking water
	00:13:15	00:14:10	S6	associative thinking, intuitive thinking	Similarly, the way the tote bag stretches also reminds me that the cup body can be folded by stretching
	00:15:05	00:15:35	S7	associative thinking, divergent thinking	The previous semi-enclosed bag shape made me think of the way to twist and fold
	00:18:32	00:20:11	S8	associative thinking, image thinking	When I saw the telescopic side view, it occurred to me that I can also use the overlapping folding method
	00:21:05	00:23:32	S9	logical thinking, intuitive thinking	If it's the reverse folding way, I think his way of drinking water should be extrusion
	00:24:28	00:27:21	S10	divergent thinking, intuitive thinking	If you want to keep warm, let me think about what you have at present. It seems that most of them are heated by fire, that is, the environment
	00:29:05	00:32:02	S11	divergent thinking, intuitive thinking	The first thing that comes to mind is burning fire for heating, and then air conditioning for heating
	00:34:28	00:35:01	S12	logical thinking, convergent thinking	Others are physical heating, such as adding an insulation sleeve outside
	00:36:05	00:37:15	S13	associative thinking, intuitive thinking	From the perspective of environmental protection, I am most impressed by the recycling of batteries, so it should be a good point if these harmful materials can be well circulated
	00:39:28	00:40:25	S14	logical thinking, intuitive thinking, associative thinking	Recently, garbage sorting is also quite hot, which makes me think that if this cup can automatically identify what kind of garbage is soaked in it, I think this is also a way of environmental protection
Participant6	00:04:54	00:05:17	S1	divergent thinking, intuitive thinking	At present, most of the folded cups on the market seem to be compressed up and down by telescopic materials
	00:07:05	00:08:43	S2	Imaginal thinking, divergent thinking	In addition to the previous jagged compression, there are funnel-like ways
	00:09:12	00:09:48	S3	divergent thinking, intuitive thinking	It occurred to me just now that another way to make the volume smaller is twisting. Using materials with strong deformation can realize twisting into a very small volume
	00:09:51	00:10:12	S4	associative thinking, logical thinking	I have seen a very interesting cup design before. His cup body is two independent individuals, which have two functions of heat preservation and refrigeration respectively. They are combined and shaken together to form a suitable temperature. This should also be regarded as a way of heat preservation
	00:10:15	00:11:10	S5	associative thinking and divergent thinking	The design of the lid of the cup is quite popular. Besides the flip and rotation, I'll look at the part of the cup to see if I can find new and interesting solutions
	00:11:15	00:12:12	S6	associative thinking, image thinking	From the way the cup body is squeezed, I wonder if the lid of the cup will pop up automatically because of this way. It seems quite interesting
	00:13:15	00:14:10	S7	associative thinking and divergent thinking	If you have a handbag, the most common one in daily life is the hanging one, but there is nothing innovative about it. I think I can try a bracelet-like way, which can be put on my hand, so that I can drink water during exercise
	00:15:05	00:15:35	S8	associative thinking, intuitive thinking	When it comes to drinking water during exercise, I recently saw that many cyclists need to drink water during riding. They usually nest belts on their travel tools
	00:18:32	00:20:11	S9	associative thinking, intuitive thinking	Regarding the way of drinking water, before considering the riding process, it seems that there is also a kind of water polo particle, which is the water that can be drunk directly in the mouth
	00:21:05	00:23:32	S10	associative thinking and divergent thinking	Then, the previous squeeze-type water cup also let me go to the jet-type drinking method first, such as the design of the drinking mouth of screaming drinks
	00:25:15	00:26:10	S11	associative thinking, divergent thinking	I have to think again about any other strange ways to keep warm. By the way, now that kind of automatic heating pad is heated by charging, it can be kept warm by charging treasure+water cup
	00:26:35	00:27:35	S12	intuitive thinking, logical thinking	When talking about environmentally-friendly materials, I suddenly think of thermal insulation materials, which can have the effect of thermal insulation
	00:28:32	00:29:11	S13	associative thinking and divergent thinking	Recently, many tea shops use recycled tea cups or bring their own cups for environmental protection
	00:29:15	00:30:10	S14	convergent thinking, intuitive thinking	The form of water marbles that I thought of before is also a way of environmental protection
	00:30:15	00:30:45	S15	associative thinking, intuitive thinking	Looking at online information before, many manufacturers use degradable materials to make cups, such as coffee grounds, tea grounds, etc. I think it's ok to extract fruit and vegetable peels and reuse them to design teacups
Participant7	00:07:05	00:07:50	S1	associative thinking, reverse thinking	Self-shrinking handbags seem to have a certain mechanical structure at present, so you can be bold and add some electronic technology factors to make electronic handbags
	00:09:02	00:09:48	S2	associative thinking, logical thinking	If there is already an electronic handbag, can the lid of the cup also be made into an electronic switch? Touch the button to open the lid
	00:09:51	00:10:12	S3	image thinking, intuitive thinking	According to some characteristics of the existing products, the cup body has a cubic shape and a cylindrical shape
	00:12:03	00:13:10	S4	associative thinking, intuitive thinking	The closed cup lid from the front reminds me that this way can also bring a certain insulation effect to the cup body, that is, the closed insulation method
	00:13:15	00:14:10	S5	associative thinking, logical thinking	Because there are electronic solutions for handbags and cup lids, this method can also be added to the natural heat preservation method here, and the heat preservation is carried out by electronic heating
	00:15:05	00:15:35	S6	associative thinking, intuitive thinking	Electronic heat preservation also reminds me that there are knobs on household appliances that can adjust the temperature. This method is applied to water cups, and users can adjust the temperature of the water they want to drink by themselves
	00:16:15	00:17:21	S7	image thinking, logical thinking	On that cube-shaped cup, it made me think of adding a bit of sawtooth shape, thus achieving the folding effect
	00:18:05	00:18:30	S8	logical thinking, intuitive thinking	Many previous electronic solutions made me think that his materials might be limited, mainly including metals and plastics
	00:18:32	00:20:11	S9	associative thinking, intuitive thinking	But if environmental protection materials are regarded as independent individuals, there are also textile materials
	00:21:05	00:23:32	S10	logical thinking, intuitive thinking	If the lid and the body of the cup are separated, like the second solution of the lid, the only way to drink water is to pour the water down
	00:24:28	00:27:21	S11	associative thinking, intuitive thinking	In addition to pouring water, according to previous experience, you can also use inhaling water
	00:29:05	00:32:02	S12	associative thinking, logical thinking	According to the way that the cup is insulated with a protective sleeve of cotton, the environment-friendly material-cotton
Participant8	00:07:05	00:07:50	S1	associative thinking, divergent thinking	Handbags are made of that kind of cloth. This material reminds me of several other materials, such as kraft paper bags and leather belts
	00:09:02	00:09:48	S2	associative thinking, logical thinking	This splicing cup design reminds me that the cup cover can also be set like this, that is, it is connected with the cup body, so that the cup cover becomes a part of the cup body
	00:09:51	00:10:12	S3	associative thinking, image thinking	This V-shaped folding mode reminds me of another plane folding mode
	00:12:03	00:13:10	S4	associative thinking, intuitive thinking	The material of the front kraft paper bag is also an environmentally friendly material, which can be regarded as a degradable recycling material
	00:13:15	00:14:10	S5	image thinking, intuitive thinking	The round cup lid reminds me of the square and direct pressing closing method
	00:15:05	00:15:35	S6	associative thinking, logical thinking	You can think of many ways to drink water from the shape of the lid. In other words, the way to drink water depends on the shape of the lid
	00:18:32	00:20:11	S7	associative thinking, image thinking	Before the lid of the cup, I thought about adding a spherical opening-closing lid. After opening it, a straw will pop up. Therefore, sucking through a straw is also one of the ways to drink water
	00:21:05	00:23:32	S8	associative thinking, image thinking	The shape of the straw in the way of drinking water also reminds me of the spout, but its shape is more rounded than that of the straw
	00:24:28	00:27:21	S9	associative thinking, logical thinking	If the cup itself is squeezed to reduce its volume, his way of drinking water can continue this way, that is, squeezing and spraying water
	00:29:05	00:32:02	S10	associative thinking, intuitive thinking	From the heat preservation method of coaster heating, it reminds me that the cup itself can also be heated by certain physical methods
	00:34:28	00:35:01	S11	associative thinking, logical thinking	Adding a protective sleeve to the cup body, on the other hand, is to increase the temperature of the environment and achieve heat preservation by means of temperature heat transfer. In this case, you can also use cadmium water heating
	00:36:05	00:37:15	S12	associative thinking, divergent thinking	For environmentally-friendly materials, I think that recently there are ways to make products with straw. Perhaps the cup body can also be made with this material
Participant9	00:03:05	00:05:10	S1	intuitive thinking, image thinking	The common cup body is the cylindrical one, and it may slightly change its next shape and become the cylindrical one
	00:07:05	00:07:50	S2	associative thinking, intuitive thinking	If we want to consider this function of folding, I think of the laundry basket I used this morning. It can be folded into a small piece when it is not in use, and it can be filled with stuff when it is in use. I think the cup body can also be designed like this, as long as similar materials are used
	00:09:02	00:09:48	S3	associative thinking, intuitive thinking	There is another way, which is also the inspiration for me to use laundry detergent in the morning. If I use plastic materials like laundry detergent, it can be folded, and a drinking port can be added in the corner, which is also convenient for drinking water
	00:09:51	00:10:12	S4	divergent thinking, intuitive thinking	Nowadays, there are more ways to cover cups in the market, or traditional rotary
	00:12:03	00:13:10	S5	associative thinking, intuitive thinking	I think of the lid of the insulated box lunch. It is the kind that can be pressed around to achieve the tightness of the space. I think it can be applied to the design of this water cup
	00:13:15	00:14:10	S6	logical thinking and intuitive thinking	With this kind of lid, we can only drink water directly, that is, drink water from the mouth of the cup
	00:15:05	00:15:35	S7	divergent thinking, intuitive thinking	There is another way to drink water in the market now, which is to use straws
	00:15:55	00:16:10	S8	associative thinking, divergent thinking, logical thinking	Through the previous action of sucking through a straw, I thought of another way, that is, using a pacifier and drinking water like a baby
	00:16:55	00:17:35	S9	associative thinking, divergent thinking	Use the drinking method of straw and graft it onto the lid of the cup. You can add a fixed straw to the lid of the cup
	00:18:32	00:20:11	S10	associative thinking, divergent thinking	Similarly, the nipple form can also be grafted onto the cup lid and directly made into a bottle-shaped cup lid
	00:21:05	00:23:32	S11	logical thinking, intuitive thinking	For a handbag, I think of the strap of the bag I am carrying now. It is very long and can be hung obliquely on my body. I think the strap of the water cup can also be designed in this way, which is also convenient for users to carry
	00:24:28	00:27:21	S12	associative thinking, divergent thinking	By making changes to the slung belt itself, it can be made into a chain type, which is more fashionable
	00:29:05	00:32:02	S13	associative thinking, intuitive thinking	On my way here, I saw someone using a kettle to draw water. I think it's ok to use a kettle lid. You can just pull it out and drink it. It's also a cup lid
Participant10	00:03:05	00:05:10	S1	associative thinking, intuitive thinking	I think the way to drink water is very simple, either open the lid of the cup and drink water directly, or suck it through a straw like drinking milk tea
	00:07:05	00:07:50	S2	associative thinking, intuitive thinking	At present, many cups are cylindrical
	00:09:02	00:09:48	S3	associative thinking, intuitive thinking	Let me think about what folding methods are available now. The elastic material stretches up and down most commonly
	00:09:51	00:10:12	S4	associative thinking, intuitive thinking	When it comes to stretching up and down, it suddenly occurred to me that there is a modular design, which forms a complete cup by splicing up and down
	00:12:03	00:13:10	S5	associative thinking, image thinking	Then there is another way to roll it up, which is a bit like a plastic water bag. When there is no water, roll it up into a cylinder
	00:13:15	00:14:10	S6	associative thinking, intuitive thinking	The lid of the cup, like the one I use myself, is that after pressing the switch, one side will pop up
	00:15:05	00:15:35	S7	associative thinking, logical thinking	Just drinking water has a straw way. I think this can also be directly used on the lid of the cup, that is, fixing a straw directly on the lid of the cup
	00:15:45	00:16:32	S8	divergent thinking, intuitive thinking	Now let me look at the insulation methods. I think many thermos cups are made of stainless steel liners
	00:16:35	00:18:12	S9	associative thinking, divergent thinking	There is another kind, that is, look at the thermos cup that my father used to use. He is the kind of glass liner that can also keep warm
	00:18:32	00:20:11	S10	associative thinking, convergent thinking	Regarding environmental protection materials, I think of something like bamboo, and I'm not sure
	00:21:05	00:23:32	S11	associative thinking and intuitive thinking	In recent years, it seems that straw can make some daily necessities, such as chopsticks and spoons. I think we might as well try making cups with straw
	00:24:28	00:25:21	S12	associative thinking, divergent thinking	Yesterday, I bought a coffee liquid. The merchant had a very fun activity, that is, if you send the empty coffee liquid box to the store to realize waste recycling, you can get a small gift. This way made me think that if the inner core or outer shell of the thermos cup can be replaced, then it will also realize environmental protection
Participant11	00:02:05	00:02:32	S1	image thinking, intuitive thinking	Many cups are cylindrical or cylindrical
	00:03:01	00:04:32	S2	associative thinking, divergent thinking	To add a folding function, I think of the way to roll it up, which is a bit like a plastic water bag. When there is no water, roll it up into a cylinder
	00:04:54	00:05:17	S3	associative thinking, divergent thinking	I've seen a folding chair before. He uses several pillars in the middle to fold, which in turn drives the folding of soft materials like cloth and plastic. I think water cups can also be used in this way
	00:07:05	00:08:43	S4	associative thinking, image thinking	Can it be folded like a book, that is, double-sided or multi-layered folding
	00:09:12	00:09:48	S5	associative thinking, image thinking	The shape of the cup lid, I think of a cup I used before, which is a combination of the cup lid and the hand. I think the water cup can also adopt this method
	00:09:51	00:10:12	S6	associative thinking, divergent thinking	The most common way is to directly rotate and open
	00:10:15	00:11:10	S7	associative thinking, intuitive thinking	By rotating the opening method, I thought of another opening method like a sliding cover
	00:11:15	00:12:12	S8	convergent thinking, intuitive thinking	Handheld belts are generally traditional, right? Two ropes or one rope
	00:13:15	00:14:10	S9	associative thinking, logical thinking	If there are two ropes, I think of the one that is crossed and held, like a paw, which will also be stronger
	00:15:05	00:15:35	S10	divergent thinking, logical thinking	I want to see if there are any other more novel ones. By the way, if you hold your handbag for a long time, your hand will be strangled. I want to design a hand strap that conforms to your hand posture
	00:18:32	00:20:11	S11	associative thinking, intuitive thinking	Insulation method, I used to use a thermos cup, which is the kind of glass liner that can keep warm
	00:21:05	00:22:32	S12	associative thinking, intuitive thinking	Also, I think many girls will put a condom on the cup, which can also achieve physical insulation
Participant12	00:05:13	00:06:50	S1	image thinking, intuitive thinking	There are many forms of folding. The first thing that comes to mind is folding in that compressed way
	00:07:05	00:07:50	S2	associative thinking, divergent thinking	Let me think about other ways. By the way, paper cups and some plastic water cups seem to be folded by kneading
	00:09:02	00:09:48	S3	associative thinking, intuitive thinking	If it is a water cup made of these materials, it can be regarded as a way of environmental protection, that is, the degradability of materials
	00:09:51	00:10:12	S4	associative thinking, divergent thinking	In addition to compression, I want to spread my mind. Perhaps rotating storage can also be a way to reduce the volume
	00:12:03	00:13:10	S5	associative thinking, convergent thinking	The way of rotating and storing in front reminds me that the lid of the cup can also be rotated and twisted open
	00:13:15	00:14:10	S6	associative thinking, image thinking	What other folding methods are there? I want to find some inspiration from the environmental protection materials. By the way, I think of leaves as environmental protection materials, and then I will fold the flaky things like leaves into a cup
	00:15:05	00:15:35	S7	associative thinking, logical thinking	From the folding method of rotary storage, it makes me think that if this kind of squeezing out water, the way of drinking water will become squeezing out water from the bottle
	00:18:32	00:20:11	S8	associative thinking, divergent thinking	I remember seeing a cup before, but there is a device for filtering tea leaves, which is similar to filtering and layering
	00:21:05	00:23:32	S9	associative thinking, logical thinking	When the cup is covered, I want to look for inspiration from the cup body and the way of drinking water, because they are often a whole
	00:24:28	00:27:21	S10	intuitive thinking, logical thinking	Drinking water with a straw. A straw can be directly fixed on the lid of the cup
	00:29:05	00:32:02	S11	associative thinking, intuitive thinking	Looking for inspiration from the traditional lid, I thought of the lid like a fresh-keeping box, the way of separation and fastening
	00:34:28	00:35:01	S12	associative thinking, divergent thinking	Let's think about it. Maybe a disposable tab like a Coke bottle can also be used on the lid of the cup
	00:36:05	00:37:15	S13	associative thinking and intuitive thinking	The traditional way to keep warm is to keep warm in the environment and put it in hot water and by the fire
	00:38:23	00:41:45	S14	associative thinking, reverse thinking	The cup cover of the spring mechanism in front of me made me think that it can be insulated in unconventional ways, such as solar energy, electric energy, etc
Participant13	00:04:54	00:05:17	S1	associative thinking, intuitive thinking	It seems that most of the folded cups are compressed up and down through materials
	00:07:05	00:08:43	S2	associative thinking, logical thinking	Then this telescopic way can also be used on the lid of the cup. It seems that there is such a design now. After pressing, the lid will pop up, and after pressing again, the lid will be retracted
	00:09:12	00:09:48	S3	associative thinking, divergent thinking	The way the top and bottom of the cup are separated reminds me that the cup body can also adopt this way, that is, become that kind of module
	00:11:15	00:12:12	S4	associative thinking, intuitive thinking	Just drinking water has a straw way. I think this can also be directly used on the cup lid, that is, fixing a straw directly on the cup lid
	00:13:15	00:14:10	S5	associative thinking, image thinking	To add a folding function, I think of the way to roll it up, which is a bit like a plastic water bag. When there is no water, roll it up into a cylinder
	00:15:05	00:15:35	S6	associative thinking and divergent thinking	Handbags are often hung, but there is nothing innovative about them. Think of a bracelet-like way, you can put it on your hand, which is also convenient to drink water during exercise
	00:18:32	00:20:11	S7	associative thinking, logical thinking	Before the lid of the cup, I thought about adding a spherical opening-closing lid, and when it was opened, a straw would pop up. Therefore, sucking through a straw is also one of the ways to drink water
	00:21:05	00:22:32	S8	associative thinking, intuitive thinking	Recently, drinking milk tea found that many cups of milk tea can be drunk directly. Perhaps this cup can also be designed like this
	00:24:54	00:27:11	S9	associative thinking, divergent thinking	Regarding the way of holding the cup, jumping out of the thermos cup itself, I think of the grip that conforms to the posture of the human hand
	00:32:45	00:35:23	S10	associative thinking, reverse thinking	The heat preservation method can adopt the inner container from the inside, change the thinking, and add a protective sleeve from the outside to achieve the effect of heat preservation
	00:37:08	00:40:29	S11	associative thinking, divergent thinking	I used to see that kind of water drops, most of which seemed to be for athletes, that is, it was an edible material wrapped with a certain amount of water, and you could eat the water inside when you put it in your mouth
	00:41:32	00:43:05	S12	associative thinking, intuitive thinking	The straw can be made of paper material, and the whole cup body can also be made of paper material, all of which are environmentally friendly
Participant14	00:07:05	00:07:50	S1	thinking in images and logical thinking	From the irregular shape of the cup just now, I thought of squeezing from the middle to achieve volume reduction
	00:09:02	00:12:32	S2	logical thinking and divergent thinking	The way of drinking water is combined with a straw to drink a small water mouth, that is, the straw can be disassembled and directly turned into a direct drinking water mouth
	00:12:41	00:14:56	S3	associative thinking, intuitive thinking	Before the lid of the cup, I thought about adding a spherical opening-closing lid. After opening it, a straw will pop up. Therefore, sucking through a straw is also one of the ways to drink water
	00:15:05	00:15:35	S4	associative thinking and divergent thinking	From the non-slip metal material of the cup body, it reminds me of putting a cloth cover or double glass on the outside of the cup body, which can also keep warm
	00:18:32	00:20:11	S5	associative thinking, divergent thinking	I think that there used to be that kind of self-heating equipment, which seems to use electric energy to generate heat
	00:21:05	00:23:32	S6	intuitive thinking, divergent thinking	The way that the lid serves as a small water cup is also a new way of drinking water
	00:24:28	00:27:21	S7	associative thinking, image thinking	In addition to compression, I want to spread my mind. Perhaps rotating storage can also be a way to reduce the volume
	00:29:05	00:32:02	S8	associative thinking, intuitive thinking	From the way of heat preservation by coasters, it reminds me that the cup itself can also be heated by certain physical ways
	00:34:28	00:35:01	S9	convergent thinking, intuitive thinking	The way of thermal insulation with cloth covers is also a kind of environmental protection, that is, thermal insulation with woven cloth covers
	00:36:05	00:37:15	S10	associative thinking, intuitive thinking	Just drinking water has a straw way. I think this can also be directly used on the lid, that is, fixing a straw directly on the lid
	00:37:28	00:37:56	S11	associative thinking, intuitive thinking	The form of water marbles that I thought of before is also a way of environmental protection
	00:38:05	00:39:35	S12	associative thinking, divergent thinking	Edible materials for cups or straws are also a kind of environmental protection
Participant15	00:05:13	00:06:50	S1	image thinking, intuitive thinking	There are many forms of folding. The first thing that comes to mind is folding in that compressed way
	00:07:05	00:07:50	S2	associative thinking, logical thinking	This form of compression reminds me of the structural compression, that is, the way of overlapping each other, one ring after another, to the bottom
	00:09:02	00:09:48	S3	associative thinking, intuitive thinking	I think of the milk tea I just drank. it is a way of drinking water through a straw
	00:09:51	00:10:12	S4	divergent thinking, intuitive thinking	Think of some insulation methods in life, such as electric water heater, using electric energy
	00:12:03	00:13:10	S5	associative thinking, divergent thinking	There is also thermal insulation on materials, such as my own thermos cup, which will have an insulation layer
	00:13:15	00:14:10	S6	divergent thinking, logical thinking	For the lid of the cup, I want to look for inspiration from the cup body and the way of drinking water, because they are often a whole
	00:15:05	00:15:35	S7	associative thinking, intuitive thinking	Before the lid of the cup, I thought about adding a spherical opening-closing lid. After opening it, a straw will pop up. Therefore, sucking through a straw is also one of the ways to drink water
	00:18:32	00:20:11	S8	associative thinking, intuitive thinking	From the solution of degradable materials in the environmental protection industry, I thought of a new way of drinking water, which is a new type of water ball. When you put it in your mouth, the outer film will automatically degrade
	00:21:05	00:23:32	S9	divergent thinking, intuitive thinking	If the cup lid is separated from the body, the lid itself can also be designed as a separate small cup, which is also a new way of drinking water
	00:24:28	00:27:21	S10	divergent thinking, image thinking	Let me think about other ways. By the way, it seems that paper cups and some plastic water cups can be folded by kneading
	00:29:05	00:32:02	S11	associative thinking, intuitive thinking	The lid of the cup, like the one I use myself, is that after pressing the switch, one side will pop up
	00:34:28	00:35:01	S12	associative thinking, divergent thinking	There is another way, which is also the inspiration for me to use laundry detergent in the morning. If I use plastic materials like laundry detergent, it can also be folded, and a drinking port can be added in the corner, which is also convenient for drinking water
	00:36:05	00:37:15	S13	associative thinking, reverse thinking	The handbag is inspired by environmentally friendly materials. Instead of making it into traditional plastic, we can use elastic materials or cloth
Participant16	00:02:14	00:04:27	S1	divergent thinking, intuitive thinking	Let me think about what folding methods are available now. The elastic material stretches up and down most commonly
	00:05:05	00:08:43	S2	associative thinking, image thinking	In addition to stretching up and down, I want to design one that stretches left and right, like the accordion
	00:09:12	00:09:48	S3	associative thinking, intuitive thinking	From a thermal insulation box that I used before, I thought of the four-Zhou Ka button-linked cover
	00:11:15	00:12:12	S4	image thinking, intuitive thinking	Recently, it's very common that the lid of a cup is opened by rotation or directly by flip
	00:13:15	00:14:10	S5	associative thinking, divergent thinking	I want to expand my thinking. The way of stretching and folding reminds me of a very interesting environmental protection propaganda, which is to design a landscape painting pattern in myself. As the folding goes on, the landscape painting presents different ways of gradual change
	00:15:05	00:15:35	S6	associative thinking, intuitive thinking	According to many forms of environmental protection, it seems that many of them are heated by solar energy
	00:18:32	00:20:11	S7	associative thinking, logical thinking	For a handbag, I think of the strap of the bag I am carrying now. It is very long and can be hung obliquely on my body. I think the strap of the water cup can also be designed in this way, which is also convenient for users to carry
	00:21:05	00:22:32	S8	associative thinking, intuitive thinking	When it comes to bags, I'll put an insulating cloth cover on the outside of the cup first
	00:24:54	00:27:11	S9	image thinking, intuitive thinking	The round cup lid reminds me of the square and direct pressing closing method
	00:32:45	00:35:23	S10	associative thinking, intuitive thinking	From the way of pressing the lid up and down from the front, I thought of the way of opening it obliquely upward
	00:37:08	00:40:29	S11	divergent thinking, intuitive thinking	If you want to keep warm, let me think about what you have at present. It seems that most of them are heated by fire, that is, the environment
	00:41:32	00:43:05	S12	associative thinking, logical thinking	In recent years, it seems that straw can make some daily necessities, such as chopsticks and spoons. I think we might as well try making cups with straw
Participant17	00:03:05	00:05:10	S1	image thinking, intuitive thinking	There are many forms of folding. The first thing that comes to mind is folding in that compressed way
	00:09:51	00:10:12	S2	divergent thinking, logical thinking	I've seen the modular water cup container before, and the upper and lower parts can be folded. Considering the structure, the middle part should be fixed
	00:12:03	00:13:10	S3	associative thinking, logical thinking	This structure reminds me of his way of heat preservation, which is heated and insulated by the middle heat preservation warehouse
	00:13:15	00:14:10	S4	associative thinking, image thinking	There is a pillar in the middle, which reminds me of drinking water through straws
	00:15:05	00:15:35	S5	associative thinking, image thinking	It's the same action of sucking. Let me think about what else. By the way, sucking with a pacifier like a baby is also a way of drinking water
	00:18:32	00:20:11	S6	associative thinking, image thinking	The previous design of the nipple reminds me of the lid of the cup, which can be designed as a flip-top one. When opened, it is a nipple or a straw
	00:21:05	00:23:32	S7	divergent thinking, image thinking	What are the other folding methods? Besides compression, it is folding. If it is plastic or flexible material, it should be able to fold from different angles
	00:24:28	00:27:21	S8	associative thinking, logical thinking	For handbags, it's usually hanging, but there's nothing innovative about it. If you think about this way of exhausting your bracelet, you can put it on your hand, which is also convenient to drink water during exercise
	00:29:05	00:32:02	S9	associative thinking, intuitive thinking	Recently, when drinking milk tea, I found that there are many cups of milk tea that can be drunk directly. Perhaps this cup can also be designed like this
	00:33:12	00:34:52	S10	thinking in images, intuitive thinking	Can it be folded like a book, that is, double-sided or multi-layered folding
	00:35:01	00:37:12	S11	divergent thinking, intuitive thinking	When you think of environmentally friendly materials, you suddenly think of thermal insulation materials, which can have the effect of thermal insulation
	00:38:12	00:39:01	S12	divergent thinking, intuitive thinking	Also, I think many girls will put a condom on the cup, which can also achieve physical insulation
	00:39:05	00:40:14	S13	associative thinking, logical thinking	For a handbag, I thought of the strap of the bag, which is very long and can be hung obliquely on my body. I think the strap of the water cup can also be designed in this way, which is also convenient for users to carry
Participant18	00:03:05	00:04:10	S1	associative thinking, intuitive thinking	The folding of the cup is mainly for the convenience of storage. The first thing that comes to mind is the way of compressing and reducing the volume
	00:04:15	00:05:17	S2	divergent thinking, intuitive thinking	You can also add a button to the top of the cup, which will automatically expand into a cup after pressing it
	00:07:05	00:07:50	S3	divergent thinking, logical thinking	The design of the lid of the cup is quite popular. Apart from the flip and rotation, I'll look at the part of the cup to see if I can find new and interesting solutions
	00:09:43	00:11:03	S4	associative thinking, divergent thinking	I've seen some thermos cups with filters before
	00:11:15	00:12:12	S5	associative thinking and logical thinking	The way to drink water, I think, is mainly to be hygienic or environmentally friendly. Nowadays, in order to reduce the use of straws, many tea shops have designed a straight drinking port at the mouth of the cup.
	00:13:15	00:14:10	S6	associative thinking, divergent thinking	The previous design of the cup lid with separate drinking itself reminds me that the cup lid can be used as a cup to pour water to realize a new way of drinking water
	00:14:25	00:15:35	S7	associative thinking, convergent thinking	From the heat preservation method of coaster heating, it reminds me that the cup itself can also be heated by a certain physical way
	00:18:34	00:20:11	S8	associative thinking and intuitive thinking	In recent years, it seems that straw can make some daily necessities, such as chopsticks and spoons. I think we might as well try making cups with straw
	00:21:05	00:24:32	S9	associative thinking, intuitive thinking	Also, I think many girls will put a condom on the cup, which can also achieve physical insulation
	00:24:54	00:27:14	S10	associative thinking, logical thinking	The design of the handbag is mainly to free the user's hand. When thinking of the chain of the bag, it is very long and can be hung obliquely on the body. I think the strap of the water cup can also be designed in this way, which is also convenient for the user to carry
	00:34:45	00:37:33	S11	intuitive thinking, divergent thinking	In addition to directly opening up and down with buttons, you can also open the lid of the cup by rotating it
	00:40:08	00:42:29	S12	associative thinking, intuitive thinking	Think of some heat preservation methods in life, such as electric water heaters and electricity consumption
Participant19	00:04:54	00:05:17	S1	image thinking, intuitive thinking	Most of the folded cups seem to be compressed from top to bottom, that is, the material is compressible
	00:09:12	00:09:48	S2	thinking in images, convergent thinking	Make a simple transformation in the shape, and the upper part can be folded like this
	00:11:15	00:12:12	S3	associative thinking, image thinking	The way the handbag is tightened to both sides reminds me that the cup body can also be squeezed from the middle. Extruding into an hourglass-like shape can also reduce the volume
	00:13:15	00:14:10	S4	associative thinking, logical thinking	The way the lid of the cup is twisted, I think the cup body can also be rotated like this to achieve the purpose of reducing the volume
	00:14:32	00:15:03	S5	associative thinking, image thinking	From the design of leaking mouth on the side of the front cup lid, there can be a bulge in the middle of the cup lid first, so make it in the shape of a nipple
	00:17:05	00:17:58	S6	associative thinking, intuitive thinking	Or add a fixed straw directly according to the idea of the bulge of the cup lid.
	00:19:54	00:21:31	S7	associative thinking, reverse thinking	The heat preservation method can adopt the inner container from the inside, change the thinking, and add a protective sleeve from the outside to achieve the heat preservation effect
	00:22:02	00:22:23	S8	associative thinking and intuitive thinking	The way that the cup body and the lid are completely separated reminds me of the modular design, which means that on the other hand, it is also a kind of environmental protection
	00:24:38	00:26:29	S9	associative thinking, image thinking	This kind of handbag, which is surrounded by the outside, can be further designed to be detachable
	00:27:32	00:30:11	S10	associative thinking, convergent thinking	Then, I thought of a whole cup bag from the wraparound handbag.
	00:32:05	00:32:45	S11	logical thinking, intuitive thinking	If it's the reverse folding way, I think his way of drinking water should be extrusion
	00:35:12	00:36:11	S12	divergent thinking, intuitive thinking	If you want to keep warm, let me think about what you have at present. It seems that most of them are heated by fire, that is, the environment
	00:37:45	00:38:44	S13	divergent thinking, intuitive thinking	The first thing that comes to mind is burning fire for heating, and then air conditioning for heating
	00:39:12	00:40:29	S14	associative thinking, divergent thinking	Others are physical heating, such as adding an insulation sleeve outside
Participant20	00:02:12	00:04:10	S1	associative thinking, intuitive thinking	From my daily life, I think of drinking water through a straw
	00:04:13	00:05:17	S2	associative thinking, intuitive thinking	On a whim, since the cup can be squeezed, the way of drinking water should also have a way of squeezing water, just like the bottle mouth of screaming drinks
	00:07:05	00:07:50	S3	associative thinking, image thinking	The folding method can change the structure of the cup body in addition to just squeezing and compressing it up and down. It can be compressed left and right like this
	00:09:43	00:11:03	S4	associative thinking and intuitive thinking	The way of drinking water is combined with a straw to drink a small water mouth, that is, the straw can be disassembled and directly turned into a direct drinking water mouth
	00:11:15	00:12:12	S5	associative thinking, logical thinking	Before the lid of the cup, I thought about adding a spherical opening-closing lid. After opening it, a straw will pop up. Therefore, sucking through a straw is also one of the ways to drink water
	00:12:15	00:14:10	S6	associative thinking and divergent thinking	The lid of the cup can be opened on one side or on both sides
	00:14:25	00:15:35	S7	associative thinking, intuitive thinking	For heat preservation, I remember that it used to be very popular to use solar energy for heating, adding a small device on the top of the cup lid for collection
	00:19:24	00:20:11	S8	divergent thinking, reverse thinking	In addition to solar energy, it is electric energy heating
	00:21:05	00:24:32	S9	associative thinking, intuitive thinking	When you think of environmentally friendly materials, you suddenly think of thermal insulation materials, which can have the effect of thermal insulation
	00:24:54	00:27:14	S10	associative thinking, logical thinking	Just drinking water has a straw way. I think this can also be directly used on the lid of the cup, that is, fixing a straw directly on the lid of the cup
	00:34:45	00:37:33	S11	associative thinking, convergent thinking	The form of water marbles that I thought of before is also a way of environmental protection
	00:42:08	00:44:29	S12	convergent thinking, intuitive thinking	Edible materials for cups or straws are also a kind of environmental protection
Participant21	00:03:24	00:04:54	S1	image thinking, intuitive thinking	There are many forms of folding. The first thing that comes to mind is folding in that compressed way
	00:05:13	00:06:50	S2	associative thinking, image thinking	I also think of the way of rolling it up, which is a bit like a plastic water bag. When there is no water, roll it up into a cylinder
	00:08:05	00:07:50	S3	associative thinking, intuitive thinking	If I drink water, I think of the milk tea I just drank. He is a way of drinking water through a straw
	00:09:51	00:10:12	S4	associative thinking, reverse thinking	The straw is soft. I want to add a hard one, or a fixed straw on the lid of the cup.
	00:12:03	00:13:10	S5	associative thinking, image thinking	This sharp mouth shape reminds me of the disposable paper cup in the supermarket, in which a piece of paper is molded around
	00:13:15	00:14:10	S6	associative thinking, divergent thinking and image thinking	The design of the lid of the cup is quite popular. Besides the flip and rotation, I'll look at the part of the cup to see if I can find new and interesting solutions
	00:21:05	00:23:32	S7	associative thinking, intuitive thinking	The lid of the cup, like the one I use myself, is that after pressing the switch, one side will pop up
	00:24:28	00:27:21	S8	associative thinking, logical thinking	This pressing cup lid also reminds me of a new way of drinking water, that is, pressing and spraying
	00:29:05	00:32:02	S9	associative thinking, logical thinking	If it's the reverse folding way, I think his way of drinking water should be extrusion
	00:34:28	00:35:01	S10	associative thinking, divergent thinking, logical thinking	Handbags are often hung, but there is nothing innovative about them. Think of a bracelet-like way, you can put it on your hand, so that you can drink water during exercise
	00:36:05	00:37:15	S11	reverse thinking, associative thinking	The way of heat preservation can be the way of inner container from the inside. Another way of thinking, adding a protective sleeve from the outside can also achieve the effect of heat preservation
	00:38:23	00:41:45	S12	associative thinking, intuitive thinking	Recently, it seems that there is a new technology that can realize the function of heating, that is, the heating pad, which will automatically heat up when the water cup is put on it
	00:42:05	00:43:15	S13	associative thinking, convergent thinking	For environmentally-friendly materials, I think that recently there are ways to make products with straw. Perhaps the cup body can also be made with this material
	00:43:23	00:44:45	S14	associative thinking, intuitive thinking	The cup body that has just been molded with sheet paper is also environmentally friendly
Participant22	00:01:13	00:03:24	S1	associative thinking, intuitive thinking	When it comes to bags, I think of adding a thermal insulation cloth cover to the outside of the cup body.
	00:05:05	00:06:45	S2	associative thinking, image thinking	The round cup lid reminds me of the square and direct pressing closing method
	00:07:12	00:08:48	S3	associative thinking, intuitive thinking	From the way of pressing the lid up and down from the front, I thought of the way of opening it obliquely upward
	00:09:51	00:10:12	S4	associative thinking, divergent thinking	For the way of heat preservation, let me think about what is available at present. It seems that most of them are heated by fire, that is, the environment
	00:12:03	00:13:10	S5	associative thinking and divergent thinking	In recent years, it seems that straw can make some daily necessities, such as chopsticks and spoons. I think we might as well try making cups with straw
	00:15:05	00:15:35	S6	image thinking, intuitive thinking	There are many forms of folding. The first thing that comes to mind is folding in that compressed way
	00:18:32	00:20:11	S7	associative thinking, logical thinking	I have seen the modular water cup container before, and the upper and lower parts can be folded. Considering the structure, the middle part should be fixed
	00:22:05	00:23:42	S8	associative thinking, divergent thinking	This structure reminds me of his way of heat preservation, which is heated and insulated by the middle heat preservation warehouse
	00:24:28	00:27:21	S9	associative thinking, image thinking	There is a pillar in the middle, which reminds me of drinking water through straws
	00:28:05	00:29:32	S10	associative thinking, divergent thinking	It's the same action of sucking. Let me think about what else. By the way, sucking with a pacifier like a baby is also a way of drinking water
	00:30:28	00:32:01	S11	associative thinking, divergent thinking	The previous design of the nipple reminds me of the lid of the cup, which can be designed as a flip-top one. When opened, it is a nipple or a straw
	00:33:43	00:34:46	S12	associative thinking, image thinking	What are the other ways to fold? Besides compression, it is folding. If it is plastic or flexible material, it should be able to fold from different angles
	00:35:19	00:37:01	S13	associative thinking, convergent thinking	The form of water marbles that I thought of before is also a way of environmental protection
	00:37:48	00:39:52	S14	associative thinking, intuitive thinking	Edible materials for cups or straws are also a kind of environmental protection
Participant23	00:01:24	00:02:45	S1	thinking in images and intuition	Many cups are cylindrical or cylindrical
	00:03:05	00:05:10	S2	associative thinking, image thinking	To add a folding function, I think of the way to roll it up, which is a bit like a plastic water bag. When there is no water, roll it up into a cylinder
	00:07:05	00:07:50	S3	associative thinking, intuitive thinking	I've seen a folding chair before. It uses the middle pillars to fold, and then drives the folding of soft materials such as cloth and plastic. I think the water cup can also be used in this way
	00:09:02	00:09:48	S4	image thinking, intuitive thinking	Can it be folded like a book, that is, double-sided or multi-layered folding
	00:09:51	00:10:12	S5	associative thinking, divergent thinking	The shape of the cup lid, I think of a cup I used before. It is a way like this in which the lid and the hand are combined.
	00:12:03	00:13:10	S6	associative thinking, intuitive thinking	The most common way is to directly rotate and open
	00:13:15	00:14:10	S7	divergent thinking, intuitive thinking	By rotating the opening method, I thought of another opening method like a sliding cover
	00:18:32	00:20:11	S8	image thinking, intuitive thinking	Handheld belts are generally traditional, right? Two ropes or one rope
	00:21:05	00:23:32	S9	associative thinking, image thinking	If there are two ropes, I think of the one that is crossed and held, like a paw, which will also be stronger
	00:24:41	00:25:11	S10	divergent thinking, logical thinking	I want to see if there are any other more novel ones. By the way, if you carry your handbag for a long time, your hand will be strangled. I want to design a hand strap that conforms to your hand posture
	00:26:16	00:30:32	S11	associative thinking, divergent thinking	Also, I think many girls will put a condom on the cup, which can also achieve physical insulation
	00:31:48	00:33:21	S12	divergent thinking, image thinking	What are the other ways to fold? Besides compression, it is folding. If it is plastic or flexible material, it should be able to fold from different angles
Participant24	00:03:05	00:04:10	S1	associative thinking, logical thinking	Handbags are often hung, but there is nothing innovative about them. Think of a bracelet-like way, you can put it on your hand, which is also convenient to drink water during exercise
	00:04:15	00:05:17	S2	associative thinking, intuitive thinking	Recently, when drinking milk tea, I found that there are many cups of milk tea that can be drunk directly. Perhaps this cup can also be designed like this
	00:07:05	00:07:50	S3	divergent thinking, logical thinking	When the cup is covered, I want to look for inspiration from the cup body and the way of drinking water, because they are often a whole
	00:09:43	00:11:03	S4	associative thinking, intuitive thinking	There is a drinking method with a straw. A straw can be directly fixed on the lid of the cup
	00:11:15	00:12:12	S5	associative thinking, image thinking	Looking for inspiration from the traditional lid, I thought of the lid like a fresh-keeping box, the way of separation and fastening
	00:13:15	00:14:10	S6	associative thinking, divergent thinking	Let's think about it. Maybe a disposable tab like a Coke bottle can also be used on the lid of the cup
	00:14:25	00:15:35	S7	associative thinking, image thinking	According to the initial handbag shape, I thought of adding a newly learned design element-half-package to the bag body
	00:18:34	00:20:11	S8	associative thinking, divergent thinking	I want to open my mind, and I can't limit myself to the idea of the bag itself. A suitcase I recently used made me think of that way of stretching up and down, and using a switch to control the stretching of the handbag
	00:21:05	00:24:32	S9	associative thinking, logical thinking	Then this telescopic way can also be used on the cup lid. It seems that there is such a design now. After pressing, the cup lid will pop up, and after pressing again, the cup lid will be retracted
	00:24:54	00:27:14	S10	associative thinking, intuitive thinking	The most common way is to directly rotate and open
	00:34:45	00:37:33	S11	associative thinking, divergent thinking	By rotating the opening method, I thought of another opening method like a sliding cover
	00:40:08	00:42:29	S12	image thinking, intuitive thinking	There are many forms of folding. The first thing that comes to mind is folding in that compressed way

## Sheet: selection of TOI
	TOI 1	TOI 2	TOI 3	TOI 4	TOI 5	TOI 6	TOI 7	TOI 8	TOI 9	TOI 10	TOI 11	TOI 12
Participant1	S1	S2	S3	S4, S5	S6	S7, S8	S9	S10	S11	S12	S13	S14
Participant2	S1	S2	S3	S4	S5	S6	S7	S8	S9	S10	S11	S12
Participant3	S1	S2	S3	S4	S5	S6	S7	S8	S9	S10	S11	S12
Participant4	S1	S2	S3	S4	S5	S6	S7	S8	S9	S10	S11	S12
Participant5	S1	S2, S3	S4	S5	S6	S7	S8	S9, S10	S11	S12	S13	S14
Participant6	S1	S2	S3	S4	S5	S6	S7	S8	S9	S10	S11	S12
Participant7	S1	S2	S3	S4, S5	S6	S7	S8, S9	S10	S11	S12	S13	S14, S15
Participant8	S1	S2	S3	S4	S5	S6	S7	S8	S9	S10	S11	S12
Participant9	S1	S2	S3	S4	S5	S6	S7	S8	S9	S10	S11	S12
Participant10	S1	S2	S3	S4	S5	S6	S7	S8, S9	S10	S11	S12	S13
Participant11	S1	S2	S3	S4	S5	S6	S7	S8	S9	S10	S11	S12
Participant12	S1	S2	S3	S4	S5	S6	S7	S8	S9	S10	S11	S12
Participant13	S1	S2	S3	S4	S5, S6	S7	S8	S9	S10	S11, S12	S13	S14
Participant14	S1	S2	S3	S4	S5	S6	S7	S8	S9	S10	S11	S12
Participant15	S1	S2	S3	S4	S5	S6	S7	S8	S9	S10	S11	S12
Participant16	S1	S2	S3	S4	S5	S6	S7	S8	S9	S10	S11, S12	S13
Participant17	S1	S2	S3	S4	S5	S6	S7	S8	S9	S10	S11	S12
Participant18	S1	S2	S3	S4	S5	S6, S7	S8	S9	S10	S11	S12	S13
Participant19	S1	S2	S3	S4	S5	S6	S7	S8	S9	S10	S11	S12
Participant20	S1	S2	S3	S4	S5	S6	S7	S8	S9, S10	S11	S12	S13, S14
Participant21	S1	S2	S3	S4	S5	S6	S7	S8	S9	S10	S11	S12
Participant22	S1	S2	S3, S4	S5	S6	S7, S8	S9	S10	S11	S12	S13	S14
Participant23	S1, S2	S3	S4	S5, S6	S7	S8	S9	S10	S11	S12	S13	S14
Participant24	S1	S2	S3	S4	S5	S6	S7	S8	S9	S10	S11	S12

## Sheet: Fixation Duration in a TOI
	Group	TOI1	TOI2	TOI3	TOI4	TOI5	TOI6	TOI7	TOI8	TOI9	TOI10	TOI11	TOI12	Mean Value
Participant1	Novice	55	16	47	19	11	46	14	49	75	37	29	20	34.8333
Participant2	Novice	33	49	27	32	40	71	62	20	65	58	86	20	46.9167
Participant3	Novice	17	39	42	17	40	28	40	34	33	60	17	25	32.6667
Participant4	Novice	17	17	9	23	22	34	15	15	21	24	30	77	25.3333
Participant5	Novice	54	27	23	19	35	74	42	17	50	34	41	43	38.25
Participant6	Novice	48	38	43	26	60	45	25	30	39	38	30	35	38.0833
Participant7	Novice	12	15	16	22	18	29	11	26	10	24	65	68	26.3333
Participant8	Novice	29	21	28	69	62	45	31	12	25	22	31	22	33.0833
Participant9	Novice	70	34	31	43	36	68	30	53	54	14	44	52	44.0833
Participant10	Novice	26	11	16	36	27	34	13	64	22	27	21	57	29.5
Participant11	Novice	27	69	57	15	26	29	36	17	22	44	21	21	32
Participant12	Novice	25	41	23	18	52	33	48	12	28	41	25	36	31.8333
Participant13	Expert	109	83	53	94	81	64	39	77	38	129	91	158	84.6667
Participant14	Expert	53	44	56	63	34	28	49	32	81	59	63	52	51.1667
Participant15	Expert	58	69	87	59	65	34	41	67	83	34	55	71	60.25
Participant16	Expert	132	74	84	63	115	176	37	66	128	107	64	72	93.1667
Participant17	Expert	67	121	47	48	29	51	47	53	75	63	53	44	58.1667
Participant18	Expert	43	31	58	28	64	91	74	44	65	28	52	32	50.8333
Participant19	Expert	32	40	87	41	46	74	64	31	159	36	123	112	70.4167
Participant20	Expert	66	211	40	134	140	62	97	82	56	63	120	57	94
Participant21	Expert	68	86	114	80	88	95	32	51	57	108	68	32	73.25
Participant22	Expert	37	90	41	62	49	64	71	31	90	89	108	127	71.5833
Participant23	Expert	48	27	84	33	125	111	142	56	92	34	146	155	87.75
Participant24	Expert	39	49	55	60	33	62	47	38	59	71	88	39	53.3333

## Sheet: Fixation Number(solution)
	Group	TOI1	TOI2	TOI3	TOI4	TOI5	TOI6	TOI7	TOI8	TOI9	TOI10	TOI11	TOI12	Mean Value
Participant1	Novice	10	3	8	6	4	8	3	6	7	5	7	3	5.83333
Participant2	Novice	4	10	4	8	5	6	8	3	5	9	11	4	6.41667
Participant3	Novice	3	7	6	3	5	8	5	7	5	9	5	4	5.58333
Participant4	Novice	6	5	3	5	4	8	3	5	9	7	7	10	6
Participant5	Novice	7	5	10	8	9	11	8	5	12	9	8	6	8.16667
Participant6	Novice	9	4	9	7	7	7	5	6	7	8	7	9	7.08333
Participant7	Novice	5	3	5	7	6	11	4	7	6	6	16	16	7.66667
Participant8	Novice	5	4	4	10	7	7	10	5	5	9	10	8	7
Participant9	Novice	5	8	6	8	9	9	7	7	10	4	12	11	8
Participant10	Novice	3	4	5	5	7	6	4	11	3	8	6	8	5.83333
Participant11	Novice	6	11	8	3	16	5	6	7	7	7	4	16	8
Participant12	Novice	8	5	7	3	9	5	7	8	4	9	11	9	7.08333
Participant13	Expert	16	19	14	11	17	11	24	23	18	20	14	12	16.5833
Participant14	Expert	11	11	11	14	15	9	12	13	7	11	10	12	11.3333
Participant15	Expert	16	19	11	8	6	15	16	9	6	25	18	19	14
Participant16	Expert	8	12	8	16	8	6	23	18	13	8	14	21	12.9167
Participant17	Expert	13	8	15	12	15	10	13	12	14	8	9	12	11.75
Participant18	Expert	10	9	19	15	7	10	9	15	10	6	12	6	10.6667
Participant19	Expert	16	13	12	8	10	12	15	15	11	13	11	7	11.9167
Participant20	Expert	27	18	16	7	21	9	9	16	11	14	12	18	14.8333
Participant21	Expert	6	13	12	12	5	7	16	19	6	6	8	12	10.1667
Participant22	Expert	5	21	10	16	4	8	14	17	7	5	9	26	11.8333
Participant23	Expert	8	9	10	13	10	9	11	5	8	7	11	7	9
Participant24	Expert	15	21	8	13	15	18	14	11	9	18	22	19	15.25

## Sheet: Fixation Number(subfunctions)
	Group	TOI1	TOI2	TOI3	TOI4	TOI5	TOI6	TOI7	TOI8	TOI9	TOI10	TOI11	TOI12	Mean Value
Participant1	Novice	4	1	1	2	3	3	3	3	2	2	2	1	2.25
Participant2	Novice	1	4	4	2	3	2	3	1	3	3	2	1	2.41667
Participant3	Novice	1	2	2	1	2	2	4	3	1	5	3	2	2.33333
Participant4	Novice	2	5	5	3	3	3	2	5	4	3	2	3	3.33333
Participant5	Novice	3	2	2	3	3	4	3	4	5	4	3	3	3.25
Participant6	Novice	4	2	2	2	3	4	2	2	2	2	3	2	2.5
Participant7	Novice	2	3	3	4	4	2	5	5	2	3	4	6	3.58333
Participant8	Novice	2	3	3	1	2	3	3	3	2	3	3	3	2.58333
Participant9	Novice	1	3	3	2	2	4	4	3	4	2	5	4	3.08333
Participant10	Novice	1	3	3	3	3	3	3	3	1	2	3	3	2.58333
Participant11	Novice	4	2	3	2	2	2	3	2	2	2	2	4	2.5
Participant12	Novice	4	2	1	2	5	2	3	1	3	2	1	1	2.25
Participant13	Expert	5	5	5	4	6	2	6	6	5	5	4	3	4.66667
Participant14	Expert	5	5	6	5	6	3	5	5	4	3	4	6	4.75
Participant15	Expert	5	6	4	4	5	4	6	4	4	4	6	5	4.75
Participant16	Expert	4	3	5	6	4	5	4	4	6	6	3	5	4.58333
Participant17	Expert	5	5	5	4	6	4	5	6	6	5	5	6	5.16667
Participant18	Expert	3	5	6	2	3	4	4	5	6	6	3	2	4.08333
Participant19	Expert	5	6	4	3	5	4	6	5	3	6	5	6	4.83333
Participant20	Expert	4	6	6	6	6	5	6	3	6	6	5	6	5.41667
Participant21	Expert	5	6	6	6	4	6	4	3	4	6	4	4	4.83333
Participant22	Expert	3	4	2	3	5	3	5	6	2	5	4	2	3.66667
Participant23	Expert	5	6	4	3	5	3	5	4	4	4	4	4	4.25
Participant24	Expert	4	5	4	4	3	5	6	6	3	5	3	2	4.16667

## Sheet: saccade amplitude
	Group	Level 1	Level 2	Level 3
Participant1	Novice	394	22	2
Participant2	Novice	525	38	0
Participant3	Novice	363	28	1
Participant4	Novice	275	28	1
Participant5	Novice	379	80	0
Participant6	Novice	400	56	1
Participant7	Novice	257	57	2
Participant8	Novice	369	28	0
Participant9	Novice	466	61	2
Participant10	Novice	326	28	0
Participant11	Novice	379	80	0
Participant12	Novice	394	22	2
Participant13	Expert	419	89	6
Participant14	Expert	389	86	5
Participant15	Expert	444	104	7
Participant16	Expert	996	159	9
Participant17	Expert	833	126	5
Participant18	Expert	697	149	6
Participant19	Expert	546	137	4
Participant20	Expert	933	114	15
Participant21	Expert	633	177	8
Participant22	Expert	667	187	5
Participant23	Expert	402	76	6
Participant24	Expert	995	187	6

## Sheet: Importance zoning
	Fixation Duration of novices	Fixation Number of novices	Fixation Duration of experts	Fixation Number of experts
Key	37.9577	119	133.64	474
Key	47.4519	189	62.9024	295
Key	95.5624	241	62.9431	137
Key	38.5373	117	146.813	413
Key	41.04	183	58.32	291
Key	62.3232	195	37.54	178
Key	47.0322	134	95.9227	392
Key	67.44	118	112.254	449
Key	54.7875	161	144.53	470
Key	68.9	187	172.28	654
Key	38.8	213	105.3	315
Key	28.6823	121	122.03	379
Important	89.19	219	75.2954	256
Important	98.7614	302	150.99	540
Important	52.3492	131	124.526	421
Important	32.9205	131	130.043	375
Important	42.475	142	32.2609	152
Important	36.4	109	63.1	237
Important	45.7	127	62.8	311
Important	38.7973	107	42.36	196
Important	31.1616	106	99.54	387
Important	41.2	132.6	47.4	312
Important	114.932	270	69.4991	175
Important	50.1895	204	155.23	542
Secondary	3.55782	10	43.9341	97
Secondary	12.65	28	51.9893	178
Secondary	47.2523	124	44.83	155
Secondary	17.3298	50	55.707	158
Secondary	22.4065	86	47.1319	229
Secondary	38.3174	115	81.85	230
Secondary	34.6395	87	63.42	245
Secondary	31.6	65	33.5	218
Secondary	33.84	86	35.76	152
Secondary	5.35665	18	50.31	127
Secondary	55.7468	165	68.9386	228
Secondary	31.5	70	51.2	187

## Sheet: The novelty of scheme
	the number of scheme	Scorer1	Scorer2	Scorer3	Scorer4	Scorer5	Scorer6	Scorer7	Scorer8	Scorer9	Scorer10	Scorer11	Scorer12	Scorer13	Scorer14	Scorer15	Scorer16	Scorer17	Scorer18	Scorer19	Scorer20	Scorer21	Scorer22	Scorer23	Scorer24	Scorer25	Mean Value
Participant1	2	0.5	2.5	1.5	1.5	1.5	0.5	2.5	2	1.5	3	2	1.5	1.5	3	1.5	2.5	2.5	2.5	2	3	2	2	2	2.5	2	1.98
Participant2	3	0.67	1.33	1.33	0.67	0.67	1.67	2	2	2.33	1.67	2.33	2.67	0.67	2.33	1.33	1.33	1	1.67	0.67	0.33	2.33	1.33	1.33	2.67	0.67	1.48
Participant3	2	2.5	2.5	1.5	2	1.5	0.5	2.5	1.5	1.5	1.5	1	1.5	1.5	1.5	1.5	2.5	1	2.5	1,5	0.5	2	1	2	1.5	2	1.64583
Participant4	4	1.75	0.75	2	2.5	1.25	1	0.75	0.5	2	2.25	2.5	2.75	1.5	1	1.75	1.75	2	2.5	0.5	2.25	2.75	1.5	1.25	2	2.5	1.73
Participant5	3	0.33	1.67	1.33	1.33	0.67	2	2	0.67	1.33	2.67	1.33	0.67	0.67	2	2	1.33	1.33	3	0.33	0.67	1	2.33	2.67	3.33	1.33	1.5196
Participant6	4	0.75	1.25	1.75	1.75	1	1.5	1.5	1.25	3.5	0.75	1	1.25	3.5	3.75	3	2	1.25	1.25	2.25	2.5	1.75	2.75	2.25	1	1.25	1.83
Participant7	4	1.5	1.25	2.75	1	1	1.25	2.25	0.75	1.25	1.75	1.75	2.25	2.5	1.75	2.5	2.25	1	1.25	1	1.5	3.75	2.5	2	1.25	1.25	1.73
Participant8	3	1.67	1.33	2.67	1.33	3.33	3	2	2	1.33	1.33	3	2.67	1.33	1	2.33	2.67	3.33	1.33	3.33	1.67	1.33	1.33	3.67	2.33	2	2.1324
Participant9	4	1.75	2	1.5	1.5	2	1.25	2	2.25	1.25	2	1.5	1.5	1.25	1.5	2.5	1.25	2.5	1	1.5	1.5	1.5	0.5	1.25	2	1.5	1.61
Participant10	4	3.25	2.75	1.5	2.25	3	1.75	2	2.5	2.25	2.25	1.75	3	2	1.75	1.25	1	2	3	2	2.25	2.75	1.5	1.25	2	2.5	2.14
Participant11	3	2.67	1.33	2.67	2	2	2	1.33	1.33	3	2	1.33	1	2.33	2.67	3.33	1.33	0.33	1.67	1.33	1.33	0.67	2	2	0.67	1.33	1.746
Participant12	2	2	1.5	1.5	2.5	1.5	2.5	2.5	2.5	2	1.5	2	2	2	2.5	2	0.5	2	1.5	1.5	1.5	0.5	2	0.5	1.5	0.5	1.7
Participant13	2	2	3.5	2	3.5	3	2.5	4	3.5	3	3.5	1.5	4	2.5	1.5	2.5	2.5	2.5	1.5	1.5	1.5	0.5	1.5	1	1.5	0.5	2.28
Participant14	1	3	1	2	2	1	1	1	2	2	1	3	3	2	2	1	1	1	3	1	1	1	1	1	2	2	1.64
Participant15	2	4	3.5	4	3.5	5	4	4.5	4.5	4	4.5	3.5	5	4	4	3	3	4.5	5	4.5	4	4.5	4.5	3	4.5	5	4.14
Participant16	3	5	3.67	4.33	5	5	4.67	4.67	3.33	4.67	5	4.33	4	4.67	5	5	4.33	3	4	4.67	5	5	3.33	4.67	4	5	4.4536
Participant17	1	4	4	4	5	5	3	4	4	3	4	5	5	4	4	5	5	4	4	3	5	5	5	4	4	5	4.28
Participant18	1	3	4	5	4	4	5	5	3	2	2	3	4	4	5	2	3	5	3	4	4	3	3	3	4	2	3.56
Participant19	2	2.5	3.5	2	3.5	4	2.5	3	3	2.5	4	3.5	4.5	3	3.5	3.5	2	2.5	3	2	3.5	3	2.5	3	3	3.5	3.06
Participant20	1	3	4	3	2	4	2	3	2	2	4	3	3	2	2	3	4	1	3	2	3	1	1	1	2	2	2.48
Participant21	1	3	4	3	2	4	5	3	2	5	3	3	3	5	4	3	4	3	3	2	3	2	4	3	2	2	3.2
Participant22	2	4.5	3.5	4	3.5	4	4.5	5	4.5	4	4	3.5	4.5	4.5	3.5	5	4.5	5	3	4	3.5	4.5	4	4.5	5	3.5	4.16
Participant23	2	2.5	2	2	3.5	2.5	2.5	3	3	2.5	2	2.5	3	3	2	2.5	2	2.5	2.5	2	2	2.5	2.5	2.5	3	3	2.52
Participant24	3	3.33	3.67	4.33	3	3	4.67	3.67	3.33	3	4.33	3	4	3.67	3.67	3	4.33	3	4	4.33	3	3.33	3.33	3	3.67	3	3.5464

## Sheet: The rationality of scheme
	the number of scheme	Scorer1	Scorer2	Scorer3	Scorer4	Scorer5	Scorer6	Scorer7	Scorer8	Scorer9	Scorer10	Scorer11	Scorer12	Scorer13	Scorer14	Scorer15	Scorer16	Scorer17	Scorer18	Scorer19	Scorer20	Scorer21	Scorer22	Scorer23	Scorer24	Scorer25	Mean Value
Participant1	2	1.5	1	1.5	2	2.5	0.5	0.5	2	2	2.5	1.5	1.5	3	2	2	1.5	1.5	3	0.5	0.5	1	2	2	2.5	2.5	1.72
Participant2	3	0.33	1	1.33	1.67	0.67	0.67	2.33	2.67	2.67	2	1.67	2.33	1	1.67	1.67	2.33	1.33	1.67	0.67	0.67	1	1	1.33	1.67	2	1.824
Participant3	2	1	2.5	2.5	1.5	1.5	3	2	2	1.5	1.5	3	1.5	2	2.5	0.5	1.5	2	2	1	1.5	1	2	1.5	1	2.5	1.78
Participant4	4	1.5	1.75	1.5	2	1.75	2.25	3	2.75	1	1.25	1.25	2.25	3	2.75	1.25	1.5	2.25	2.25	1.75	2.25	2.5	3	2.75	1.25	0.5	1.97
Participant5	3	0.0149254	2.33	1.33	1.33	2	2.67	2	1.33	1.33	2.67	1.33	2.67	3	2	3.33	3.67	1.33	3	1.33	1.67	2	2.33	2.67	3.33	1.33	2.0798
Participant6	4	1.25	1.25	2.25	3.75	2.75	1.25	2.25	2.25	2.25	1.75	2.25	2.5	3	1.75	3.25	2	3	2.25	3	2.75	3.25	3	2.75	3.25	3.75	2.51
Participant7	4	1	1.25	1.75	1.25	1	1.5	1.5	1.25	3.5	2	1	1.25	3.5	3.75	3	2	1.25	1.25	2.25	2.5	2	2.75	2.25	2.25	1.25	1.93
Participant8	3	2.67	2	2.67	2	3	2	2.67	1.33	3	2	3	2.67	2.33	2.67	3.33	1.33	2	2.67	1.33	1.33	0.67	2	2	0.67	1.33	2.1068
Participant9	4	1.75	2	1.5	1.5	2	1.25	2	2.25	1.25	2	1.5	1.5	1.25	1.5	2.5	1.25	2.5	1	1.5	1.5	1.5	0.5	1.25	2	1.5	1.61
Participant10	4	1.75	2.75	1.5	2	2.25	1.75	2	2.5	0.75	1	1.5	1.25	2	1.25	1.25	1	2	1.25	2	1	1.25	1.5	1.25	1.5	1.25	1.58
Participant11	3	2.67	1.33	2.67	2	3.33	2	3.67	1.33	3	2	3	4	2.33	2.67	3	1.33	1.33	1.67	2.67	1.33	1.67	1.33	1.67	0.67	1.33	2.16
Participant12	2	2	1	2.5	2	2.5	3	1.5	2	2	2.5	1.5	1.5	3	3.5	2	1.5	1.5	3	2.5	0.5	1.5	2.5	2	3	2.5	2.12
Participant13	2	2	3.5	2	3.5	3	2.5	3	3.5	3	3.5	2	3.5	2.5	2	2.5	2.5	2.5	1.5	1.5	2	3	1.5	1	1.5	0.5	2.38
Participant14	1	3	5	3	2	4	5	3	2	2	4	3	3	2	2	5	5	2	3	4	5	2	3	1	4	2	3.16
Participant15	2	3	3.5	4	3	5	3.5	4.5	4	4	3.5	3.5	3.5	2	4	3	1.5	3	5	4	4	3	4.5	2.5	4	5	3.62
Participant16	3	5	3.67	4.33	5	5	4.67	4.67	4	4.67	5	4.33	4	4.67	5	5	4.33	4.67	4	4.67	4.33	5	4	4.67	4	5	4.5472
Participant17	1	4	4	4	5	5	3	4	4	3	4	5	4	4	4	5	2	4	2	3	3	5	3	2	2	3	3.64
Participant18	1	4	4	5	4	5	5	5	3	4	2	3	4	4	5	2	3	5	3	5	4	3	5	4	4	2	3.88
Participant19	2	2.5	3.5	2	3.5	4	2.5	3	3	2.5	4	3.5	4.5	3	3.5	3.5	2	2.5	3	2	3.5	3	2.5	3	3	3.5	3.06
Participant20	1	3	4	3	2	4	2	3	2	2	4	3	3	2	2	3	4	1	3	2	3	1	1	3	2	2	2.56
Participant21	1	3	4	3	5	4	5	3	2	5	3	5	3	5	4	5	4	3	5	4	3	3	4	3	4	2	3.76
Participant22	2	2.5	3.5	4	3.5	2.5	4.5	2	2.5	3	4	3.5	4.5	4.5	3.5	3	2	3	3	2.5	3	4.5	4	3	5	3.5	3.38
Participant23	2	2.5	2	2	5	2.5	2.5	3.5	3	2.5	4.5	2.5	3	3	4	2.5	2	2.5	5	4	2	4	2.5	2.5	3.5	4	3.08
Participant24	3	3.33	3.67	4.33	3	3	4.67	3.67	3.67	3.33	4.33	2.67	4	3.67	3.67	3	2.67	3	4	4.33	2.33	3.33	3.33	3	3.67	3	3.4668
